# Supplementary material for: Bothrops moojeni Venom and Its Components Strongly Affect Osteoclasts’ Maturation and Protein Patterns
Source: Toxins (Basel). 2021 Jun 30;13(7):459. doi: 10.3390/toxins13070459 (PMC8310197; doi:10.3390/toxins13070459)
Supplement: Supplementary file 1 [file toxins-13-00459-s001.zip]

Archive with 1 entries (1 files):
- toxins-1254271-supplementary.pdf
